# Supplementary material for: Machine learning-derived AS and AIS scores leverage BCAA metabolism and IL4I1 activity for prognosis and tailored therapy in ccRCC
Source: Front Cell Dev Biol. 2026 Feb 25;14:1720910. doi: 10.3389/fcell.2026.1720910 (PMC12978018; doi:10.3389/fcell.2026.1720910)
Supplement: Supplementary file 1 [file Table1.xlsx]

## Sheet: 01.cor-IL4I1
	Dataset	Gene	corr	PValue	pstar
1	CCRCC_CPTAC	ACAA1	0.07661261365195915	0.4263163130507059
6	CCRCC_CPTAC	ACSF3	0.1936839273267223	0.04262054582254287	*
29	CCRCC_CPTAC	SDS	0.1237423774891592	0.2063150204470763
8	CCRCC_CPTAC	ALDH2	0.1153908819769011	0.2299765568995457
22	CCRCC_CPTAC	HSD17B10	0.08856837707259654	0.357514541016199
12	CCRCC_CPTAC	BCAT2	0.07116784332911023	0.4600129536126415
20	CCRCC_CPTAC	HMGCS1	0.02847426888614586	0.767773107743072
17	CCRCC_CPTAC	HADHB	0.008716652773688454	0.927986531559059
15	CCRCC_CPTAC	DLD	-0.0155074	0.8722548905508243
24	CCRCC_CPTAC	MCCC1	-0.0372059	0.6995744809979614
16	CCRCC_CPTAC	HADH	-0.0380842	0.6928347990440891
13	CCRCC_CPTAC	BCKDHB	-0.0409817	0.6707726651679775
19	CCRCC_CPTAC	HIBCH	-0.0483915	0.6156462160537708
30	CCRCC_CPTAC	SDSL	-0.055258	0.5663952151846415
25	CCRCC_CPTAC	MCCC2	-0.0687512	0.4754270581364692
27	CCRCC_CPTAC	PCCA	-0.0805242	0.4030104689662223
18	CCRCC_CPTAC	HIBADH	-0.0907441	0.3457795968583011
7	CCRCC_CPTAC	AGXT2	-0.0925248	0.3363573943294345
23	CCRCC_CPTAC	IVD	-0.094355	0.3268449226997305
14	CCRCC_CPTAC	DBT	-0.101821	0.289842656973117
26	CCRCC_CPTAC	OXCT1	-0.103842	0.2803273239252163
28	CCRCC_CPTAC	PCCB	-0.116689	0.2247429810727534
3	CCRCC_CPTAC	ACADM	-0.136049	0.1564269487525498
4	CCRCC_CPTAC	ACADSB	-0.136837	0.1540175520349869
5	CCRCC_CPTAC	ACAT1	-0.163859	0.08717020993500826
10	CCRCC_CPTAC	ALDH6A1	-0.177145	0.06411769518931956
9	CCRCC_CPTAC	ALDH3A2	-0.192741	0.04365959322627216	*
2	CCRCC_CPTAC	ACAD8	-0.196648	0.03948953858701575	*
11	CCRCC_CPTAC	AUH	-0.206591	0.03035650714984984	*
21	CCRCC_CPTAC	HMGCS2	-0.218575	0.02178731264679372	*
		ACSF3	0.1936839273267223	0.04262054582254287	*
ref:	https://jingle.shinyapps.io/PCAS/

## Sheet: 02.Primer sequence
Gene symbol	sense primer (5’-3’)	Antisense primer (5’-3’)
IL4IL	ATCACTCAGGGGAGGAACGAT	CGACGGAAACTCAGAAAAACC
BCAT1	CAACTATGGAGAATGGTCCTA	TGTCCAGTCGCTCTCTTCTCT
BCAT2	GCTGGTCTTTGCCTTTGAAC	CCTTCCAGAACCTCACGCT
AUH	GGCTACAGCTCTGAGATGAAGA	GCACCACAATTCCTCGGTTCT
BCKDHA	CTACAAGAGCATGACACTGCTT	CCCTCCTCACCATAGTTGGTC
BCKDHB	GTGCCTTGGATAACTCATTGGC	AGTGCATCTAAAGACTCCACCA
GAPDH	TCAACGGCACAGTCAAGG	TACTCAGCACCGGCCTCA

## Sheet: 03.BCAA geneset
BCAAgeneset
BCAT2
BCAT1
IL4I1
BCKDHA
BCKDHB
DBT
DLD
ACADS
ACADM
IVD
ACADSB
ACAD8
HADHA
EHHADH
ECHS1
HADH
HSD17B10
ACAA1
ACAA2
HADHB
PCCA
PCCB
MCEE
MUT
HIBCH
HIBADH
ALDH6A1
ALDH2
ALDH3A2
ALDH1B1
ALDH7A1
ALDH9A1
AOX1
ACSF3
ABAT
AGXT2
MCCC1
MCCC2
AUH
HMGCL
HMGCLL1
OXCT1
OXCT2
AACS
ACAT2
ACAT1
HMGCS1
HMGCS2
SDS
SDSL

## Sheet: Model_C_index
Model	TCGA	GSE29609	E_MTAB_1980	Mean all dataset			RSF	importance
RSF	0.689351424309157	0.696120689655172	0.735461801596351	0.70697797185356			PCCA	2.99089543256952
RSF + CoxBoost	0.656176742203594	0.685344827586207	0.712086659064994	0.684536076284932			ACADM	1.99660776720074
RSF + Enet[伪=0.1]	0.655111174255878	0.685344827586207	0.712086659064994	0.684180886969027			ABAT	1.62532318838764
RSF + Enet[伪=0.2]	0.655821552887689	0.6875	0.710376282782212	0.6845659452233			BCAT1	1.58748860002685
RSF + Enet[伪=0.3]	0.655750515024508	0.6875	0.710376282782212	0.684542265935573			ACADSB	1.50059647360962
RSF + Enet[伪=0.4]	0.655608439298146	0.6875	0.710946408209806	0.684684949169317			MCCC1	1.39969782250268
RSF + Enet[伪=0.5]	0.655750515024508	0.6875	0.710946408209806	0.684732307744771			DBT	1.25894269642857
RSF + Enet[伪=0.6]	0.655750515024508	0.6875	0.710376282782212	0.684542265935573			HIBCH	1.23192356838525
RSF + Enet[伪=0.7]	0.655679477161327	0.6875	0.710946408209806	0.684708628457044			ALDH1B1	1.19628377821041
RSF + Enet[伪=0.8]	0.655537401434965	0.6875	0.710946408209806	0.68466126988159			IL4I1	1.09530278001552
RSF + Enet[伪=0.9]	0.655466363571784	0.6875	0.710946408209806	0.684637590593863			OXCT1	1.06103929336735
RSF + GBM	0.628187824110251	0.622844827586207	0.730330672748005	0.660454441481487			ACAT1	0.990236813984366
RSF + Lasso	0.5	0.5	0.5	0.5			ALDH9A1	0.87507063581573
RSF + plsRcox	0.655466363571784	0.683189655172414	0.70866590649943	0.682440641747876			HMGCLL1	0.851227268185344
RSF + Ridge	0.5	0.5	0.5	0.5			AUH	0.802512032477025
RSF + StepCox[both]	0.655466363571784	0.683189655172414	0.70866590649943	0.682440641747876			ALDH6A1	0.789129980292994
RSF + StepCox[backward]	0.655466363571784	0.683189655172414	0.70866590649943	0.682440641747876			MCCC2	0.702027871106337
RSF + StepCox[forward]	0.655466363571784	0.683189655172414	0.70866590649943	0.682440641747876			ACAD8	0.695574673156105
RSF + survival-SVM	0.639482844356042	0.709051724137931	0.706385404789054	0.684973324427675			HMGCS2	0.631765243197279
Enet[伪=0.1]	0.68231867585423	0.65948275862069	0.695553021664766	0.679118152046562			AOX1	0.562819077321279
Enet[伪=0.2]	0.681466221496057	0.650862068965517	0.69327251995439	0.675200270138655			IVD	0.527173265470223
Enet[伪=0.3]	0.677488101157917	0.646551724137931	0.690992018244014	0.671677281179954			AGXT2	0.518217984395512
Enet[伪=0.4]	0.676280457483839	0.646551724137931	0.692702394526796	0.671844858716189			OXCT2	0.514857351757369
Enet[伪=0.5]	0.669673936207999	0.609913793103448	0.727480045610034	0.669022591640494			ALDH3A2	0.508998918203245
Enet[伪=0.6]	0.668608368260283	0.614224137931034	0.729190421892816	0.670674309361378			ALDH2	0.485107889888412
Enet[伪=0.7]	0.665837891596221	0.599137931034483	0.72690992018244	0.663961914271048			HIBADH	0.453142272019334
Enet[伪=0.8]	0.665553740143497	0.601293103448276	0.728050171037628	0.664965671543134			HMGCL	0.376358793978995
Enet[伪=0.9]	0.665198550827591	0.599137931034483	0.727480045610034	0.663938842490703			DLD	0.357709230934479
StepCox[both]	0.642892661788733	0.59051724137931	0.598631698973774	0.610680534047273			ALDH7A1	0.327632333810718
StepCox[backward]	0.642892661788733	0.59051724137931	0.598631698973774	0.610680534047273			BCKDHB	0.314462619137129
StepCox[forward]	0.643532002557363	0.616379310344828	0.585518814139111	0.615143375680434			ACAA1	0.179494895229144
StepCox[both] + CoxBoost	0.649001918022306	0.59698275862069	0.62599771949829	0.623994132047095
StepCox[both] + Enet[伪=0.1]	0.65454287135043	0.59698275862069	0.639680729760547	0.630402119910556
StepCox[both] + Enet[伪=0.2]	0.651559281096825	0.599137931034483	0.640250855188141	0.630316022439816
StepCox[both] + Enet[伪=0.3]	0.650990978191376	0.594827586206897	0.635689851767389	0.62716947205522
StepCox[both] + Enet[伪=0.4]	0.650848902465014	0.59698275862069	0.632269099201824	0.626700253429176
StepCox[both] + Enet[伪=0.5]	0.650351637422746	0.59698275862069	0.631128848346636	0.626154414796691
StepCox[both] + Enet[伪=0.6]	0.65056475101229	0.59698275862069	0.626567844925884	0.624705118186288
StepCox[both] + Enet[伪=0.7]	0.649783334517298	0.594827586206897	0.624287343215507	0.622966087979901
StepCox[both] + Enet[伪=0.8]	0.64928606947503	0.592672413793103	0.623717217787913	0.621891900352016
StepCox[both] + Enet[伪=0.9]	0.648717766569582	0.59051724137931	0.622006841505131	0.620413949818008
StepCox[both] + GBM	0.656034666477232	0.601293103448276	0.704675028506271	0.654000932810593
StepCox[both] + Lasso	0.5	0.5	0.5	0.5
StepCox[both] + plsRcox	0.640903601619663	0.592672413793103	0.600912200684151	0.611496072032306
StepCox[both] + Ridge	0.5	0.5	0.5	0.5
StepCox[both] + RSF	0.665979967322583	0.603448275862069	0.704675028506271	0.658034423896974
StepCox[both] + SuperPC	0.68032961568516	0.644396551724138	0.667046750285063	0.66392430589812
StepCox[both] + survival-SVM	0.671236769197983	0.616379310344828	0.68072976054732	0.656115280030043
StepCox[backward] + CoxBoost	0.649001918022306	0.59698275862069	0.62599771949829	0.623994132047095
StepCox[backward] + Enet[伪=0.1]	0.65454287135043	0.59698275862069	0.639680729760547	0.630402119910556
StepCox[backward] + Enet[伪=0.2]	0.651559281096825	0.599137931034483	0.640250855188141	0.630316022439816
StepCox[backward] + Enet[伪=0.3]	0.650990978191376	0.594827586206897	0.635689851767389	0.62716947205522
StepCox[backward] + Enet[伪=0.4]	0.650848902465014	0.59698275862069	0.632269099201824	0.626700253429176
StepCox[backward] + Enet[伪=0.5]	0.650351637422746	0.59698275862069	0.631128848346636	0.626154414796691
StepCox[backward] + Enet[伪=0.6]	0.65056475101229	0.59698275862069	0.626567844925884	0.624705118186288
StepCox[backward] + Enet[伪=0.7]	0.649783334517298	0.594827586206897	0.624287343215507	0.622966087979901
StepCox[backward] + Enet[伪=0.8]	0.64928606947503	0.592672413793103	0.623717217787913	0.621891900352016
StepCox[backward] + Enet[伪=0.9]	0.648717766569582	0.59051724137931	0.622006841505131	0.620413949818008
StepCox[backward] + GBM	0.656034666477232	0.601293103448276	0.704675028506271	0.654000932810593
StepCox[backward] + Lasso	0.5	0.5	0.5	0.5
StepCox[backward] + plsRcox	0.640903601619663	0.592672413793103	0.600912200684151	0.611496072032306
StepCox[backward] + Ridge	0.5	0.5	0.5	0.5
StepCox[backward] + RSF	0.665979967322583	0.603448275862069	0.704675028506271	0.658034423896974
StepCox[backward] + SuperPC	0.68032961568516	0.644396551724138	0.667046750285063	0.66392430589812
StepCox[backward] + survival-SVM	0.671236769197983	0.616379310344828	0.68072976054732	0.656115280030043
StepCox[forward] + CoxBoost	0.680613767137884	0.605603448275862	0.733751425313569	0.673322880242438
StepCox[forward] + Enet[伪=0.1]	0.68231867585423	0.65948275862069	0.695553021664766	0.679118152046562
StepCox[forward] + Enet[伪=0.2]	0.681466221496057	0.650862068965517	0.69327251995439	0.675200270138655
StepCox[forward] + Enet[伪=0.3]	0.677488101157917	0.646551724137931	0.690992018244014	0.671677281179954
StepCox[forward] + Enet[伪=0.4]	0.676280457483839	0.646551724137931	0.692702394526796	0.671844858716189
StepCox[forward] + Enet[伪=0.5]	0.669673936207999	0.609913793103448	0.727480045610034	0.669022591640494
StepCox[forward] + Enet[伪=0.6]	0.668608368260283	0.614224137931034	0.729190421892816	0.670674309361378
StepCox[forward] + Enet[伪=0.7]	0.665837891596221	0.599137931034483	0.72690992018244	0.663961914271048
StepCox[forward] + Enet[伪=0.8]	0.665553740143497	0.601293103448276	0.728050171037628	0.664965671543134
StepCox[forward] + Enet[伪=0.9]	0.665198550827591	0.599137931034483	0.727480045610034	0.663938842490703
StepCox[forward] + GBM	0.678695744831995	0.663793103448276	0.716647662485747	0.686378836922006
StepCox[forward] + Lasso	0.5	0.5	0.5	0.5
StepCox[forward] + plsRcox	0.643745116146906	0.616379310344828	0.591220068415051	0.617114831635595
StepCox[forward] + Ridge	0.5	0.5	0.5	0.5
StepCox[forward] + RSF	0.689351424309157	0.696120689655172	0.735461801596351	0.70697797185356
StepCox[forward] + SuperPC	0.68757547772963	0.674568965517241	0.714937286202965	0.692360576483279
StepCox[forward] + survival-SVM	0.681039994316971	0.678879310344828	0.699543899657925	0.686487734773241
CoxBoost	0.680613767137884	0.605603448275862	0.733751425313569	0.673322880242438
CoxBoost + Enet[伪=0.1]	0.685941606876465	0.631465517241379	0.72405929304447	0.680488805720771
CoxBoost + Enet[伪=0.2]	0.684378773886481	0.627155172413793	0.728050171037628	0.679861372445968
CoxBoost + Enet[伪=0.3]	0.681821410811963	0.631465517241379	0.728050171037628	0.68044569969699
CoxBoost + Enet[伪=0.4]	0.682105562264687	0.627155172413793	0.728620296465222	0.679293677047901
CoxBoost + Enet[伪=0.5]	0.68231867585423	0.625	0.727480045610034	0.678266240488088
CoxBoost + Enet[伪=0.6]	0.681466221496057	0.622844827586207	0.727480045610034	0.677263698230766
CoxBoost + Enet[伪=0.7]	0.680258577821979	0.627155172413793	0.729190421892816	0.678868057376196
CoxBoost + Enet[伪=0.8]	0.680258577821979	0.627155172413793	0.728050171037628	0.6784879737578
CoxBoost + Enet[伪=0.9]	0.679477161326987	0.622844827586207	0.729190421892816	0.677170803602004
CoxBoost + GBM	0.678837820558358	0.631465517241379	0.742873432155074	0.684392256651604
CoxBoost + Lasso	0.5	0.5	0.5	0.5
CoxBoost + plsRcox	0.673296867230234	0.627155172413793	0.728050171037628	0.676167403560552
CoxBoost + Ridge	0.5	0.5	0.5	0.5
CoxBoost + StepCox[both]	0.659444483909924	0.620689655172414	0.747434435575827	0.675856191552721
CoxBoost + StepCox[backward]	0.659444483909924	0.620689655172414	0.747434435575827	0.675856191552721
CoxBoost + StepCox[forward]	0.674220359451588	0.635775862068966	0.729760547320411	0.679918922946988
CoxBoost + SuperPC	0.666690345954394	0.670258620689655	0.693842645381984	0.676930537342011
CoxBoost + survival-SVM	0.679974426369255	0.631465517241379	0.714367160775371	0.675269034795335
plsRcox	0.643745116146906	0.616379310344828	0.591220068415051	0.617114831635595
SuperPC	0.68757547772963	0.674568965517241	0.714937286202965	0.692360576483279
GBM	0.678695744831995	0.663793103448276	0.716647662485747	0.686378836922006
survival - SVM	0.681039994316971	0.678879310344828	0.699543899657925	0.686487734773241
Ridge	0.69020387866733	0.655172413793103	0.702964652223489	0.682780314894641
Lasso	0.664914399374867	0.59698275862069	0.728050171037628	0.663315776344395
Lasso + CoxBoost	0.658165802372665	0.59698275862069	0.716647662485747	0.657265407826367
Lasso + GBM	0.640619450166939	0.584051724137931	0.734321550741163	0.652997575015344
Lasso + plsRcox	0.655821552887689	0.588362068965517	0.718358038768529	0.654180553540578
Lasso + RSF	0.637777935639696	0.558189655172414	0.768529076396807	0.654832222402972
Lasso + StepCox[both]	0.650138523833203	0.456896551724138	0.720638540478905	0.609224538678749
Lasso + StepCox[backward]	0.650138523833203	0.456896551724138	0.720638540478905	0.609224538678749
Lasso + StepCox[forward]	0.655821552887689	0.588362068965517	0.718358038768529	0.654180553540578
Lasso + SuperPC	0.668963557576188	0.650862068965517	0.709806157354618	0.676543927965441
Lasso + survival-SVM	0.666122043048945	0.620689655172414	0.7115165336374	0.666109410619586
